# Supplementary material for: Association between sinusitis and relapse and changes in the myeloperoxidase–antineutrophil cytoplasmic antibody in microscopic polyangiitis
Source: PLoS One. 2020 Dec 10;15(12):e0243572. doi: 10.1371/journal.pone.0243572 (PMC7728190; doi:10.1371/journal.pone.0243572)
Supplement: S1 Table — (XLSX) [file pone.0243572.s001.xlsx]

## Sheet: 20201111 ANCA sinusitis MPA fin
No	age	sex(male:1, female:2)	observational period	Alb	Cr	CRP	sinusitis(yes:1, no:0)	BVAS	mPSL pulse(yes:1, no:0)	Intravenous cyclophosphamide (yes:1, no:0)	Rituximab(yes:1, no:0)	HD(yes:0, no:1)	Remission(yes:0, no:1)	ANCA negative conversion(yes:0, no:1)	time to ANCA negative conversion(months)	Relapse (yes:0, no:1)	time from remission to relapse (months)	ANCA increase at relapse (yes:1,no:0)	death (yes:0, no:1)	Infection (yes:0, no:1)
1	82	1	13.0667	3.3	3.98	3.62	0	14	0	0	0	0	0	0	4.9	1	12.1667	0	1	1
2	72	2	67.1667	2	4.13	14.93	0	11	1	1	0	0	0	0	26.1	0	9.46667	1	1	0
3	72	2	60.1667	4.2	1.64	0.37	0	11	0	0	0	1	0	1		1	60.1667		1	1
4	78	2	56.4333	3.3	0.8	9.64	0	11	0	0	0	1	0	0	5.3	0	34.8667	1	1	1
5	75	2	55.4	4.2	0.65	0.11	1	11	0	0	0	1	0	0	10.7	0	18.0333	1	1	1
6	83	2	0.266667	2.1	0.61	13.71	0	8	0	0	0	1	1	1					1	1
7	72	1	12.9	2.1	1.33	4.86	0	14	1	0	0	1	0	0	2.7	1	12.3667	0	1	1
8	72	1	53.6333	3.5	2.52	0.64	0	11	0	0	0	1	0	0	3	0	42.8	1	1	1
9	69	2	53.3333	3.7	5.86	0.08	0	11	0	0	0	1	0	0	3.4	1	53.3333	0	1	1
10	69	2	54.1	1.6	0.35	6.65	1	8	0	0	0	1	0	0	5.2	1	49.4	0	1	1
11	69	2	46.4667	3.2	2.45	4.84	0	14	1	0	0	1	0	0	2.3	0	13.2667	1	1	0
12	71	2	53	2	0.93	9.29	0	8	0	0	0	1	0	0	3.2	1	52.6	1	1	0
13	49	2	52.5667	3.2	1.1	4.88	0	14	1	1	1	1	0	1		0	27.0667	1	1	1
14	64	1	51.9333	2.5	0.6	11.69	1	11	0	0	0	1	0	0	1.8	0	4	1	1	1
15	75	1	50.5667	2.5	1.22	11.13	0	14	0	0	0	1	0	0	9.3	1	50.1	0	1	0
16	80	1	50.0667	3.1	0.95	2.27	0	12	0	0	0	1	0	0	7.3	0	19.1	1	1	0
17	84	2	21.4	3.5	3.5	0.31	0	14	0	0	0	1	0	0	11.8	1	21.0667	0	0	1
18	70	2	1.6	2.1	5.45	4.38	0	14	1	0	0	0	1	1					0	0
19	75	1	1.43333	2.4	0.81	8.42	0	5	0	0	0	1	1	0	0.4			0	1	1
20	77	2	44.4	1.8	3.77	15.69	0	14	0	0	0	1	0	0	4.9	0	28.4667	1	0	1
21	76	2	9.4	1.9	1.06	10.1	1	17	0	0	0	1	0	0	2.5	0	3	1	1	1
22	71	1	40.4333	3.3	2.66	1.45	0	17	0	0	0	1	0	1		0	32.5		1	1
23	78	1	18.2	2.9	6.17	3.71	0	17	1	0	0	1	0	0	9.9	1	17.9	0	0	0
24	89	2	0.333333	2	1.2	9.48	0	5	0	0	0	1	1	1					1	1
25	79	1	41.9333	3.7	1.79	2.67	0	11	0	0	0	1	0	0	0.9	1	41.0667	0	1	1
26	73	1	3.3	3.7	2.32	0.3	0	11	0	0	0	1	0	0	1.2	1	4.33333	0	1	1
27	63	1	40.3667	2.9	0.5	1.12	1	10	0	0	1	1	0	0	2.8	0	15.4333	1	1	1
28	87	1	36	2.5	0.83	5.44	0	12	0	0	0	1	0	0	3.3	1	32.7	0	1	0
29	77	2	23.9333	2.2	0.64	3.61	0	14	1	1	0	1	0	0	0.3	1	0.233333	0	1	1
30	77	1	30.3667	2.4	1.38	9.01	0	13	0	0	0	1	0	0	2.8	0	7.86667	1	1	0
31	69	1	22.5333	3.94	1.26	1.58	0	5	0	0	0	1	0	1		1	21.9333		1	1
32	84	2	16.8	2.2	0.66	2.53	0	14	0	0	0	1	0	0	16	1	16.4333	0	1	0
33	36	1	29.8667	4.1	0.83	0.02	0	9	0	0	0	1	0	1		1	17.7		1	1
34	85	2	12.7	2.2	1.23	3.33	0	16	1	0	0	1	0	0	12.7	1	12.4667	0	1	0
35	78	1	12.8	3.2	2.06	3.06	1	14	1	0	0	1	0	0	0.6	0	5.8	1	1	0
36	84	1	38.1	2.5	0.71	0.94	1	12	0	0	0	1	0	0	2.2	0	4.2	1	0	1
37	81	1	28	4.1	2.19	0.14	0	9	0	0	0	1	0	1		1	28		1	1
38	65	1	16.6	2.9	1.71	9.2	0	16	1	1	0	1	0	1		1	16.2667		1	1
39	79	2	4.76667	1.7	0.48	13.49	0	5	0	0	0	1	0	1		0	3		1	0
40	78	1	18.6333	2.7	0.84	8.98	0	10	0	0	0	1	0	0	0.9	1	18.2	0	1	1
41	77	1	16.7333	2.3	3.04	5.84	0	11	1	0	0	1	0	0	3	1	16.5333	0	1	1
42	58	1	70.7333	3.5	0.49	2.99	0	8	0	0	0	1	0	0	8.2	0	41.1	1	1	1
43	73	1	16.9333	4.1	1.32	0.1	0	11	0	0	0	1	0	0	0.8	1	16.9333	0	1	1
44	57	1	30.2	3.7	0.7	1.65	0	5	0	0	0	1	0	0	1.9	0	6	1	1	1
45	76	1	11.6	2.4	0.55	13.11	0	7	1	0	0	1	0	0	3.9	1	11.2667	0	1	1
46	69	1	2.5	2.6	8.87	21.91	0	11	1	0	0	0	0	0	1.2	1	1.9	0	0	0
47	77	1	7.3	3.8	0.72	3.55	0	8	0	0	1	1	0	0	1.5	1	7.06667	0	1	1
48	66	1	7.23333	2.8	1.33	3.85	1	15	0	0	1	1	0	0	5.1	1	6.3	1	1	1
49	75	1	17.1333	1.6	0.47	9.86	0	11	0	0	0	1	0	0	2.4	0	8.86667	0	0	1
50	73	2	6.06667	3	0.46	2.38	0	11	1	0	1	1	0	1		1	5.86667	0	1	1
51	83	2	2.33333	3.4	0.98	0.46	0	10	0	0	0	1	0	1		1	0.466667	0	1	1
52	68	1	17.8	2.2	1.86	3.43	0	15	0	0	0	1	0	0	2.1	0	3.7	0	1	1
53	68	2	3.3	1.9	0.56	17.1	0	8	0	0	1	1	0	0	2.4	1	1.86667	0	1	1
54	77	2	77.8667	3.6	0.82	1.22	0	12	1	1	0	1	0	0	7.5	0	15.3667	1	1	1
55	69	1	15.2667	3.4	1.52	7.78	1	6	0	0	0	1	0	0	2.3	0	2.56667	1	1	1
56	77	1	92.8667	3.9	2.83	0.36	0	15	0	0	0	1	0	0	1.1	0	18.6	1	1	1
57	71	1	85.2667	4.3	2.08	0.32	1	11	0	0	0	1	0	0	1.3	1	84.8333	0	1	0
58	29	2	90.4667	3.9	0.69	0.35	0	15	1	1	1	1	0	0	1.8	0	57.9	1	1	1
59	45	1	2.8	2.9	0.8		0	15	1	0	1	1	0	1		1	2.6	0	1	1
60	82	2	3.26667	3	1		1	17	1	0	0	1	0	1		1	0.233333	0	1	0
61	92	1	1.2	3.1	3.03	5.33	0	15	1	1	0	1	1	1				0	0	0
62	94	2	5.7	2.5	7.2		0	15	1	0	0	0	0	0	4.8	1	3.66667	0	0	1
63	73	2	1.5	2.7	5.9		0	13	1	0	0	0	1	0	1.3			0	1	1
64	67	2	6.63333	2.9	8		0	17	1	0	0	0	0	0	5.5	1	6.13333	0	1	0
65	53	1	120.2	3.1	6.9		0	15	0	0	0	0	0	1		0	118.7	1	1	1
66	63	2	104.767	2.6	7.8		0	13	1	0	0	0	0	1		1	104.7	0	1	1
67	68	2	1.43333	2.8	1.8		0	15	1	0	0	1	1	1				0	1	1
68	63	2	99.9	2.5	0.9		0	13	1	0	0	1	0	1		0	52.3	1	1	1
69	87	1	8.53333	3.1	7		0	15	1	0	0	0	0	0	3.3	1	8.26667	0	0	0
70	68	1	77.9333	2.5	0.8		0	15	1	0	0	1	0	0	13.2	1	77.7	1	0	0
71	79	2	99.4	2.7	1.2		0	13	1	0	0	1	0	0	3	1	98.9667	0	1	0
72	83	1	3.56667	3	3.77	0.84	0	17	0	0	0	1	0	0	1.6	1	3.5	0	1	1
73	78	1	15.4	2.5	2.03	15.36	0	17	1	0	0	1	0	0	0.9	1	15.0333	0	1	1
74	79	1	91.3	4	1.39	8.25	0	19	1	0	0	1	0	0	1.7	1	89.9	0	1	1
75	68	1	18.7	2.8	2		0	15	1	0	0	0	0	1		0	15.7	1	0	1
76	74	1	1.2	3.1	4.9		0	15	1	0	0	0	1	0	0.6			0	0	0
77	14	1	2.1	2.8	5.1		0	17	0	0	0	0	0	0	0.6	1	0.0666667	0	1	1
78	67	1	39	3	3.9		0	16	0	0	0	0	0	1		0	29.8667	1	0	1
79	78	2	3.96667	3.2	4.6		0	17	0	0	0	0	0	1		1	1.9	0	0	1
80	73	1	4.33333	2.6	1.9		0	14	1	0	0	1	0	1		0	1	1	0	0
81	50	1	29.3333	2.7	1.2		0	15	1	0	0	1	0	0	4.9	1	27.3	0	1	0
82	67	1	0.533333	2.8	0.9		0	14	1	0	0	1	1	1				0	1	1
83	78	2	3.36667	2.5	1		0	13	0	0	0	1	0	1		1	1.33333	0	1	1
84	66	1	1.53333	3	1.2		0	15	0	1	0	1	1	1				0	0	0
85	75	2	49	3.2	0.9		0	17	0	0	0	1	0	0	9.9	1	46.9667	0	1	1
86	65	2	53.4333	3	1.2		0	15	1	1	0	1	0	0	13.8	0	14.9333	1	1	1
87	49	2	146	3.5	0.7		1	13	0	0	0	1	0	0	0.8	0	45.5333	1	1	1
88	78	2	11.9	4.4	7.9		0	17	1	0	0	0	0	0	8.5	1	9.86667	0	1	0
89	64	1	106	3.5	8.77	1.23	1	12	0	0	0	0	0	0	6.2	1	106	0	1	1
90	54	1	95	2.8	6.36	55.29	0	18	1	0	0	0	0	0	4.1	1	95	0	1	1
91	78	1	1	3.5	10.38	6.52	1	18	1	0	0	0	1	1				0	0	0
92	79	2	36	2.2	7.52	21.17	0	12	1	0	0	0	0	0	6.6	0	8	1	0	0
93	71	2	102	3.2	1.18	1.87	0	28	1	0	0	1	0	0	5	1	102	0	1	1
94	72	1	76	3.2	1.05	11.11	1	23	0	0	0	1	0	0	3.8	0	14	1	1	1
95	71	1	24	3.3	1.3	1.85	0	24	1	0	0	1	0	0	4.8	1	24	0	0	0
96	78	2	8	2.7	1.96	8.79	1	14	1	0	0	1	0	1		1	8	0	0	1
97	58	1	61	2.8	0.76	9.15	1	18	1	0	0	1	0	0	5.2	0	28	1	1	1
98	69	2	66	3.3	0.79	14.28	1	18	0	1	0	1	0	1		1	18	1	1	1
99	77	2	63	4.1	1.94	0.1	0	20	1	0	0	1	0	0	0.8	1	63	0	1	1
100	34	2	61	4.1	0.57	0.1	1	3	1	0	0	1	0	0	2.8	0	19	1	1	1
101	78	2	48	1.9	4.6	10.82	0	16	0	0	0	1	0	0	4.6	0	16	0	1	1
102	60	1	51	3.1	11.67	1.63	1	12	0	0	0	0	0	0	3.8	0	30	1	1	1
103	78	2	12	4.4	7.86	0.29	0	12	1	0	0	1	0	0	6	1	12	0	0	0
104	72	2	44	2.5	8.4	15.62	1	18	1	0	0	0	0	0	14.6	0	24	1	1	1
